# Supplementary material for: The Scoop on SCOBY (Symbiotic Culture of Bacteria and Yeast): Exploring Consumer Behaviours towards a Novel Ice Cream
Source: Foods. 2023 Aug 22;12(17):3152. doi: 10.3390/foods12173152 (PMC10486441; doi:10.3390/foods12173152)
Supplement: Supplementary file 1 [file foods-12-03152-s001.zip]

Archive with 1 entries (1 files):
- foods-2467490-supplementary.pdf
